# Supplementary material for: Exploring Consumer Preference towards the On-Farm Slaughtering of Beef in Germany: A Discrete Choice Experiment
Source: Foods. 2023 Sep 18;12(18):3473. doi: 10.3390/foods12183473 (PMC10529683; doi:10.3390/foods12183473)
Supplement: Supplementary file 1 [file foods-12-03473-s001.zip]

Archive with 2 entries (2 files):
- Choice set_ohne no buys und dem.sav
- Syntax Mobile Schlaughtering - Publication.sps
