# Supplementary material for: Exploring Consumer Preference towards the On-Farm Slaughtering of Beef in Germany: A Discrete Choice Experiment
Source: Foods. 2023 Sep 18;12(18):3473. doi: 10.3390/foods12183473 (PMC10529683; doi:10.3390/foods12183473)
Supplement: Supplementary file 1 [file foods-12-03473-s001.zip › Syntax Mobile Schlaughtering - Publication.sps]

* Encoding: UTF-8.
*data cleaning
    
FREQUENCIES Bearbeitungszeit_s.
EXECUTE. 

*Siciodemografics (Table 2) 
    
FREQUENCIES Geschlecht Alter Qualifikation Haushaltsnetto.
EXECUTE. 

*Beef purchase and consumption
    
FREQUENCIES Freq_Rindfleischkauf Ort_Rindfleischkauf Mitversorgung Interesse_Schlachtung MitSchlachtungAuseinandergesettz.
Execute. 

*Cox regression/ Choice Expriment  (Table 3) 
    
COXREG t
  /STATUS=selected_all(1)
  /STRATA=TaskID
  /METHOD=ENTER none d_preis_3 d_preis_4 d_preis_5  d_Schlachtung_3 
    d_Schlachtung_4  d_regio_3 d_regio_4 d_regio_5  d_bio_3 
  /CRITERIA=PIN(.05) POUT(.10) ITERATE(20).

*other scales
    
COXREG t
  /STATUS=selected_all(1)
  /STRATA=TaskID
  /METHOD=ENTER none d_preis_2 d_preis_3 d_preis_4  d_Schlachtung_3 
    d_Schlachtung_4  d_regio_3 d_regio_4 d_regio_5  d_bio_3 
  /CRITERIA=PIN(.05) POUT(.10) ITERATE(20).

COXREG t
  /STATUS=selected_all(1)
  /STRATA=TaskID
  /METHOD=ENTER none d_preis_3 d_preis_4 d_preis_5  d_Schlachtung_3 
    d_Schlachtung_4  d_regio_3 d_regio_4 d_regio_5  d_bio_3 
     /SAVE=XBETA
  /CRITERIA=PIN(.05) POUT(.10) ITERATE(20).

COXREG t
  /STATUS=selected_all(1)
  /STRATA=TaskID
  /METHOD=ENTER none d_preis_3 d_preis_4 d_preis_5  d_Schlachtung_3 
    d_Schlachtung_4  d_regio_3 d_regio_4 d_regio_5  d_bio_3 
     /SAVE=PRESID
  /CRITERIA=PIN(.05) POUT(.10) ITERATE(20).
